# Supplementary material for: Ruminant-Waste Protein Hydrolysates and Their Derivatives as a Bio-Flocculant for Oil Sands Tailing Management
Source: Polymers (Basel). 2021 Oct 14;13(20):3533. doi: 10.3390/polym13203533 (PMC8538817; doi:10.3390/polym13203533)
Supplement: Supplementary file 1 [file polymers-13-03533-s001.zip]

Archive with 1 entries (1 files):
- polymers-1381615-supplementary.pdf
